# Supplementary material for: CD40 signaling augments IL-10 expression and the tolerogenicity of IL-10-induced regulatory dendritic cells
Source: PLoS One. 2021 Apr 1;16(4):e0248290. doi: 10.1371/journal.pone.0248290 (PMC8016274; doi:10.1371/journal.pone.0248290)
Supplement: S4 Fig — (ZIP) [file pone.0248290.s004.zip]

Archive with 5 entries (5 files):
- 2016.005
- 2016.004
- 2016.003
- 2016.002
- 2016.001
