# Supplementary material for: CD40 signaling augments IL-10 expression and the tolerogenicity of IL-10-induced regulatory dendritic cells
Source: PLoS One. 2021 Apr 1;16(4):e0248290. doi: 10.1371/journal.pone.0248290 (PMC8016274; doi:10.1371/journal.pone.0248290)
Supplement: S8 File — (XLSX) [file pone.0248290.s007.xlsx]

## Sheet: Fig. 1
WT DC10 CPM			CD40-/- DC10 CPM			DClps+T CPM	WT DC10 only CPM	CD40-/- DC10 only CPM	DClps only CPM	T-cells only CPM
1:1	1:3	1:9	1:1	1:3	1:9
2100	30729	55449	5732	47385	63108	52236	856	546	351	307
2088	33487	52307	6870	54641	59467	53473	847	1357	432	316
4840	39213	52360	7710	45562	63947	51244	706	593	245	555
2636	37200	55710	6570	46123	61484	55574	686	581	372	487

## Sheet: Fig 2
Panel A. AHR
Panel B Eos (% of BAL WBC)
WT DC10	CD40-/- DC10	Saline	Normal
9	39	36	0
26	23	32	0
25	17	28	0
3	9	26
11	16
17	18	34	0
12	21	20	0
7	12		0
3	19	21
6	5	27
0	33	46	1
1	27	42	0
0	43	51	0
0	4	52	0
2	41	49	0
Panel B Cytokines
IL4 pg/mL					IL5 pg/mL					IL9 pg/mL					IL13 pg/mL
WT DC10	CD40-/- DC10	Saline	Normal		WT DC10	CD40-/- DC10	Saline	Normal		WT DC10	CD40-/- DC10	Saline	Normal		WT DC10	CD40-/- DC10	Saline	Normal
24.3	22.3	73.8	0		51.82	40.27	201.45	0		83.4	149.42	281.85	8.32		92.26	0	108.61	0
15.4	78.3	31.2	17.2		11.38	739.98	71.94	0		8.32	316.28	275.28	0		0	235.66	111.05	0
29.5	194.4	392.7	0		12.57	268.19	251.06	11.38		117.51	264.77	186.94	0		88.25	169.2	94.913	0
30	73.8	639.97			34.49	121.95	474.8			102.39	426.03	264.77			153.94	95.86	90.09
31.2	27.9				13.57	324.77				203.18	306.25	370.53			140.51	27.27
103.1	158.7	278.5	0		278.82	125.64	303.54	0		52	430	418	41		73.82	48.77	94.84	0
32.7	97.8	211.85	17.18		0	45.37	372.89	0		51	315	363	28		97.78	77.13	147.8	2.16
119.8	154.8	103.88	0		97.55	354.35		0		49	340	360	46		52.06	83.4	79.89	0
33.5	166.5	234.86			7.6	490.3	511.58			46	282	382	22		94.09	166.51	119.63
100	106.4	181.31			45.37	340.61	829.49			58	303	384	41		34.4	268.67	268.67
37	294	326	29		64	252	360	31							91	489	605	45
33	274	325	20		41	148	368	37							92	533	633	27
41	224	330	34		62	283	376	34							70	410	621	9
36	253	337	22		60	194	398	28							60	462	633	13
48	273	315	30		62	237	366	29							74	475	601	23

## Sheet: Fig 5
Panel A
IL10 pg/mL
WT	CD40-/-	WT +antiCD40
105.33	13.93	237.27
110.12	23.5	280.35
100.78	277.07	260.41
qPCR IL-10 Relaive Expression
IgM	antiCD40
1.24	2.87
1	2.72
0.76	3.1
Panel B
qPCR IL12p35 Rel Exp.
IgM	antiCD40
0.91	0.615
0.89	0.8
1.22	0.43
DC-LPS IL12 pg/mL
IgM	antiCD40
296.58	637.68
280.83	650.42
288.79	624.2

## Sheet: Fig. 6
Panel A. AHR (change in airflow at 50% point in expiratory cycle)
Methacholine (mg/mL)	WT DC10										CD40-/- DC10										CD40-/- DC10 IL10mRNA										Saline										Normal
0	0	0	0	0	0	0	0	0	0	0	0	0	0	0	0	0	0	0	0	0	0	0	0	0	0	0	0	0	0	0	0	0	0	0	0	0	0	0	0	0	0	0	0	0	0	0
0.75	-7.14286	-10.0917	-13.7615	-5.83333	-6.66667	-7.31707	-10.1562	-8.52713	-9.16667	-7.93651	-12.7119	-15.5963	-11.2069	-12.1495	-6.95652	-10	-9.70149	-13.9344	-8.66142	-10.9375	-5.30973	-9.25926	-7.69231	-7.61905	-16.0377	-10.0775	-14.1791	-8.33333	-10	-9.85915	-11.5702	-17.094	-12.069	-14.9533	-11.0092	-13.3858	-17.2932	-10.219	-8.46154	-11.7188	-7.54717	-12.3894	-7.61905	-5.38462	-6.45161	-6.29921
1.5	-16.9643	-19.266	-28.4404	-12.5	-25.7143	-19.5122	-17.1875	-25.5814	-18.3333	-20.6349	-22.8814	-27.5229	-20.6897	-26.1682	-26.087	-20	-17.9105	-26.2295	-18.8976	-22.6562	-15.9292	-16.6667	-17.9487	-27.6191	-23.5849	-16.2791	-21.6418	-17.3611	-16.1538	-20.4225	-25.6198	-25.641	-26.7241	-31.7757	-26.6055	-25.1969	-21.8045	-21.8978	-28.4615	-24.2188	-16.0377	-18.5841	-14.2857	-12.3077	-16.9355	-14.9606
3	-24.1071	-28.4404	-34.8624	-22.5	-33.3333	-29.2683	-23.4375	-34.8837	-31.6667	-27.7778	-33.8983	-40.367	-35.3448	-33.6449	-35.6522	-28.4615	-36.5672	-32.7869	-28.3465	-32.0312	-25.6637	-32.4074	-25.641	-33.3333	-34.9057	-30.2326	-33.5821	-26.3889	-27.6923	-38.0282	-37.1901	-41.0256	-34.4828	-40.1869	-36.6972	-32.2835	-35.3383	-35.7664	-37.6923	-37.5	-25.4717	-25.6637	-21.9048	-22.3077	-23.3871	-23.6221
6	-32.1429	-36.6972	-41.2844	-30	-37.1429	-38.2114	-34.375	-38.7597	-39.1667	-36.5079	-40.678	-44.9541	-47.4138	-42.0561	-40.8696	-38.4615	-47.7612	-41.8033	-37.7953	-44.5312	-32.7434	-40.7407	-34.188	-40	-43.3962	-35.6589	-38.806	-30.5556	-34.6154	-50	-52.0661	-47.0085	-43.9655	-52.3364	-45.8716	-43.3071	-51.1278	-48.9051	-46.9231	-44.5312	-31.1321	-30.9734	-27.6191	-27.6923	-30.6452	-30.7087
12.5	-36.6071	-44.9541	-44.9541	-35.8333	-42.8571	-45.5284	-39.8438	-42.6357	-48.3333	-45.2381	-48.3051	-51.3762	-50	-45.7944	-46.087	-47.6923	-55.9701	-50.8197	-48.0315	-53.125	-35.3982	-48.1482	-46.1538	-42.8571	-47.1698	-41.8605	-47.7612	-43.0556	-40.7692	-56.338	-57.8512	-50.4273	-50.8621	-57.0093	-51.3762	-52.7559	-52.6316	-56.9343	-53.0769	-50	-38.6792	-37.1681	-32.3809	-34.6154	-36.2903	-37.0079
25	-39.2857	-47.7064	-47.7064	-40.8333	-46.6667	-48.7805	-45.3125	-49.6124	-51.6667	-50.7936	-58.4746	-56.8807	-56.0345	-53.271	-49.5652	-52.3077	-60.4478	-58.1967	-53.5433	-57.0312	-43.3628	-52.7778	-51.282	-48.5714	-52.8302	-46.5116	-52.2388	-47.9167	-49.2308	-59.1549	-64.4628	-56.4103	-62.931	-60.7477	-57.7982	-59.8425	-57.1429	-59.854	-59.2308	-54.6875	-42.4528	-38.938	-38.0952	-43.8462	-41.9355	-45.6693
Panel B Eos (% of BAL WBC)
WT DC10	CD40-/- DC10 IL10mRNA	CD40-/- DC10	Saline	Normal
9	12	39	36	0
26	14	23	32	0
25	24	17	28	0
3	15	9	26
11	18	16
17	7	18	34	0
12	8	21	20	0
7	13	12		0
3	16	19	21
6	14	5	27
Panel C Antibodies
IgG1						IgE
WT DC10	CD40-/- DC10 IL10mRNA	CD40-/- DC10	Saline	Normal		WT DC10	CD40-/- DC10 IL10mRNA	CD40-/- DC10	Saline	Normal
30.2372	62.7746	46.7516	32.4388	0		54.359	18.7834	75.3859	247.692	1.18461
31.0283	59.4723	86.1266	165.671	0		4.46156	6.29128	80.5068	35.3084	6.89933
41.1275	46.4922	184.762	60.8024	0		8.00863	28.9414	29.342	55.1174	1.68528
37.6504	47.848	86.1266	141.088			35.2805	6.59756	127.45	61.8824
50.3563	51.1005	49.7843				38.2807	11.0508	38.1054
26.8526	36.1494	90.316	100.79	0		127.775	70.4663	92.5111	118.8	0
89.8676	21.5613	86.7431	99.4007	0		57.658	55.2115	138.588	40.8988	0.414196
26.8779	66.2368	87.8802	83.807	0		54.3264	62.5523	49.0039	83.047	0.0249059
31.1631	23.5867	114.648	113.077			33.6069	76.7328	68.2215	181.116
28.5446	60.72	107.738	102.926			85.0864	49.2147	284.059	76.1384
Panel D Cytokines
Il4 pg/mL						Il5 pg/mL						Il9 pg/mL						Il13 pg/mL						IFNg pg/mL
WT DC10	CD40-/- DC10 IL10mRNA	CD40-/- DC10	Saline	Normal		WT DC10	CD40-/- DC10 IL10mRNA	CD40-/- DC10	Saline	Normal		WT DC10	CD40-/- DC10 IL10mRNA	CD40-/- DC10	Saline	Normal		WT DC10	CD40-/- DC10 IL10mRNA	CD40-/- DC10	Saline	Normal		WT DC10	CD40-/- DC10 IL10mRNA	CD40-/- DC10	Saline	Normal
24.3253	8.50595	22.3366	73.841	0		51.8266	0	40.271	201.451	0		83.402	84.4768	149.429	281.851	8.32667		92.2613	15.3063	0	108.614	0		0	58.6204	0	0	0
15.4639	11.1867	78.2811	31.2074	17.2074		11.382	47.8419	739.981	71.9492	0		8.32667	163.987	316.287	275.281	0		0	11.1867	235.668	111.055	0		56.5673	132.278	88.6219	19.7723	57.6588
29.5324	49.5454	194.367	392.75	0		12.5775	39.0756	268.195	251.061	11.382		117.513	207.101	264.774	186.944	0		88.2519	40.0626	169.208	94.9137	0		62.283	10.5411	135.355	93.0181	0
30.0015	8.37353	73.841	639.972			34.4932	251.061	121.957	474.801			102.394	365.001	426.033	264.774			153.941	91.4171	95.8637	90.0962			0	0	62.8274	68.0891
31.2074	8.77126	27.9288				13.5736	73.841	324.777				203.181	56.4805	306.255	370.538			140.513	91.5572	27.2718				0	0	0
103.085	2.16749	158.687	278.509	0		278.823	94.8426	125.641	303.542	0								73.8215	97.7845	48.7745	94.8426	0		94.0931	17.8764	0	49.5362	11.3977
32.7486	103.085	97.7845	211.854	17.18		0	83.402	45.372	372.891	0								97.7845	35.5496	77.1325	147.804	2.16749		11.3977	35.5496	87.6737	181.318	0
119.766	142.285	154.795	103.882	0		97.5552	79.8939	354.352		0								52.0629	85.8151	83.402	79.8939	0		52.0629	83.402	179.282	10.3542	0
33.5231	110.591	166.516	234.862			7.60775	109.228	490.303	511.588									94.0931	28.9187	166.516	119.637			73.8215	37.1874	211.854	211.854
100.027	122.824	106.421	181.318			45.372	100.988	340.619	829.494									34.4091	120.913	268.675	268.675			119.637	48.7745	29.8588	291.248

## Sheet: S3
IL-10 mRNA			IL-10 pg/mL					IL-12p35 mRNA
IL-10 mRNA	SHAM		24h SHAM	24h IL10	48h SHAM	48h IL10		IL-10 mRNA	SHAM
1020	0.917		0	368.558	189.343	904.573		1.59	1.14
1060	0.999		0	184.032	20.2236	1102.64		0.306	0.72
1190	1.09							0.572	1.22
